# Supplementary material for: Design of agricultural wireless sensor network node optimization method based on improved data fusion algorithm
Source: PLoS One. 2024 Nov 7;19(11):e0308845. doi: 10.1371/journal.pone.0308845 (PMC11542863; doi:10.1371/journal.pone.0308845)
Supplement: S1 Data — (XLSX) [file pone.0308845.s001.xlsx]

## Sheet: Figure 1
time	Humidity1	Humidity2	Humidity3
0:00	0.8465	0.7444	0.875
3:00	0.8679	0.7766	0.8549
6:00	0.8913	0.7852	0.8632
9:00	0.8107	0.6923	0.8293
12:00	0.7324	0.6199	0.7448
15:00	0.7069	0.5852	0.757
18:00	0.7287	0.6474	0.7569
21:00	0.8011	0.7139	0.8115
24:00	0.8427	0.7575	0.8832

## Sheet: Figure 4 
time	Temperature1	Temperature2	Temperature3
0	29.19	28.15	30.95
0.0208333	27.44	28.04	29.54
0.0416667	28.57	28.47	28.37
0.0625	29.41	28.76	27.58
0.0833333	27.43	27.53	27.34
0.104167	27.35	28.72	27.21
0.125	27.96	27.12	27.54
0.145833	26.17	26.93	26.74
0.166667	25.6	26.19	25.78
0.1875	25.1	25.01	25.47
0.208333	25	26.63	26.5
0.229167	25.89	26	26.17
0.25	25.97	26.87	25.21
0.270833	25.2	25.82	26.03
0.291667	26.35	26.23	26.43
0.3125	27.95	27.87	27.9
0.333333	28.32	28.66	28.43
0.354167	28.11	28.8	28.94
0.375	29.16	29.38	29.26
0.395833	29.44	29.46	28.75
0.416667	30.77	30.98	30.34
0.4375	30.44	31.83	31.33
0.458333	31.36	31.27	31.49
0.479167	31.91	31.82	32.01
0.5	32.38	33.01	34.78
0.520833	33.98	33.15	33.91
0.541667	32.98	33.39	34.55
0.5625	32.3	33.44	33.3
0.583333	33.04	32.12	32.93
0.604167	33.25	33.7	34.11
0.625	33.17	32.58	33.39
0.645833	32.9	32.77	32.44
0.666667	33.36	32.64	33.99
0.6875	34.6	34.46	32.51
0.708333	33.79	34.21	34.51
0.729167	30.02	31.37	31.26
0.75	31.95	30.69	31.7
0.770833	31.74	30.68	30.87
0.791667	31.72	31.6	31.87
0.8125	31.19	30.66	30.05
0.833333	28.87	28.94	27.59
0.854167	28.11	27.79	28.72
0.875	29.94	27.93	27.19
0.895833	27.12	29.19	28.62
0.916667	28.41	28.32	29.78
0.9375	27.34	29.05	27.57
0.958333	27.93	27.91	27.73
0.979167	28.36	29.16	27.03
24:00	26.4	25.57	25.31

## Sheet: Figure 5
time	Temperature1 Raw data
00:00:00	29.19
00:30:00	27.44
01:00:00	28.57
01:30:00	29.41
02:00:00	27.43
02:30:00	27.35
03:00:00	27.96
03:30:00	26.17
04:00:00	25.6
04:30:00	25.1
05:00:00	25
05:30:00	25.89
06:00:00	25.97
06:30:00	25.2
07:00:00	26.35
07:30:00	27.95
08:00:00	28.32
08:30:00	28.11
09:00:00	29.16
09:30:00	29.44
10:00:00	30.77
10:30:00	30.44
11:00:00	31.36
11:30:00	31.91
12:00:00	32.38
12:30:00	33.98
13:00:00	32.98
13:30:00	32.3
14:00:00	33.04
14:30:00	33.25
15:00:00	33.17
15:30:00	32.9
16:00:00	33.36
16:30:00	34.6
17:00:00	33.79
17:30:00	30.02
18:00:00	31.95
18:30:00	31.74
19:00:00	31.72
19:30:00	31.19
20:00:00	28.87
20:30:00	28.11
21:00:00	29.94
21:30:00	27.12
22:00:00	28.41
22:30:00	27.34
23:00:00	27.93
23:30:00	28.36
24:00	26.4

## Sheet: Figure6
time	Temperature1 Raw data	time	Temperature2 Raw data
00:00:00	29.19	00:00:00	28.15
00:30:00	27.44	00:30:00	28.04
01:00:00	28.57	01:00:00	28.47
01:30:00	29.41	01:30:00	28.76
02:00:00	27.43	02:00:00	27.53
02:30:00	27.35	02:30:00	28.72
03:00:00	27.96	03:00:00	27.12
03:30:00	26.17	03:30:00	26.93
04:00:00	25.6	04:00:00	26.19
04:30:00	25.1	04:30:00	25.01
05:00:00	25	05:00:00	26.63
05:30:00	25.89	05:30:00	26
06:00:00	25.97	06:00:00	26.87
06:30:00	25.2	06:30:00	25.82
07:00:00	26.35	07:00:00	26.23
07:30:00	27.95	07:30:00	27.87
08:00:00	28.32	08:00:00	28.66
08:30:00	28.11	08:30:00	28.8
09:00:00	29.16	09:00:00	29.38
09:30:00	29.44	09:30:00	29.46
10:00:00	30.77	10:00:00	30.98
10:30:00	30.44	10:30:00	31.83
11:00:00	31.36	11:00:00	31.27
11:30:00	31.91	11:30:00	31.82
12:00:00	32.38	12:00:00	33.01
12:30:00	33.98	12:30:00	33.15
13:00:00	32.98	13:00:00	33.39
13:30:00	32.3	13:30:00	33.44
14:00:00	33.04	14:00:00	32.12
14:30:00	33.25	14:30:00	33.7
15:00:00	33.17	15:00:00	32.58
15:30:00	32.9	15:30:00	32.77
16:00:00	33.36	16:00:00	32.64
16:30:00	34.6	16:30:00	34.46
17:00:00	33.79	17:00:00	34.21
17:30:00	30.02	17:30:00	31.37
18:00:00	31.95	18:00:00	30.69
18:30:00	31.74	18:30:00	30.68
19:00:00	31.72	19:00:00	31.6
19:30:00	31.19	19:30:00	30.66
20:00:00	28.87	20:00:00	28.94
20:30:00	28.11	20:30:00	27.79
21:00:00	29.94	21:00:00	27.93
21:30:00	27.12	21:30:00	29.19
22:00:00	28.41	22:00:00	28.32
22:30:00	27.34	22:30:00	29.05
23:00:00	27.93	23:00:00	27.91
23:30:00	28.36	23:30:00	29.16
24:00	26.4	24:00	25.57

## Sheet: Figure7
time	Temperature1 Raw data	time	Temperature3 Raw data
00:00:00	29.19	00:00:00	30.95
00:30:00	27.44	00:30:00	29.54
01:00:00	28.57	01:00:00	28.37
01:30:00	29.41	01:30:00	27.58
02:00:00	27.43	02:00:00	27.34
02:30:00	27.35	02:30:00	27.21
03:00:00	27.96	03:00:00	27.54
03:30:00	26.17	03:30:00	26.74
04:00:00	25.6	04:00:00	25.78
04:30:00	25.1	04:30:00	25.47
05:00:00	25	05:00:00	26.5
05:30:00	25.89	05:30:00	26.17
06:00:00	25.97	06:00:00	25.21
06:30:00	25.2	06:30:00	26.03
07:00:00	26.35	07:00:00	26.43
07:30:00	27.95	07:30:00	27.9
08:00:00	28.32	08:00:00	28.43
08:30:00	28.11	08:30:00	28.94
09:00:00	29.16	09:00:00	29.26
09:30:00	29.44	09:30:00	28.75
10:00:00	30.77	10:00:00	30.34
10:30:00	30.44	10:30:00	31.33
11:00:00	31.36	11:00:00	31.49
11:30:00	31.91	11:30:00	32.01
12:00:00	32.38	12:00:00	34.78
12:30:00	33.98	12:30:00	33.91
13:00:00	32.98	13:00:00	34.55
13:30:00	32.3	13:30:00	33.3
14:00:00	33.04	14:00:00	32.93
14:30:00	33.25	14:30:00	34.11
15:00:00	33.17	15:00:00	33.39
15:30:00	32.9	15:30:00	32.44
16:00:00	33.36	16:00:00	33.99
16:30:00	34.6	16:30:00	32.51
17:00:00	33.79	17:00:00	34.51
17:30:00	30.02	17:30:00	31.26
18:00:00	31.95	18:00:00	31.7
18:30:00	31.74	18:30:00	30.87
19:00:00	31.72	19:00:00	31.87
19:30:00	31.19	19:30:00	30.05
20:00:00	28.87	20:00:00	27.59
20:30:00	28.11	20:30:00	28.72
21:00:00	29.94	21:00:00	27.19
21:30:00	27.12	21:30:00	28.62
22:00:00	28.41	22:00:00	29.78
22:30:00	27.34	22:30:00	27.57
23:00:00	27.93	23:00:00	27.73
23:30:00	28.36	23:30:00	27.03
24:00	26.4	24:00	25.31

## Sheet: Figure8
time	Temperature1	Temperature2	Temperature3	Fusion value
0	29.19	28.15	30.95	29.4075
0.0208333	27.44	28.04	29.54	28.3264
0.0416667	28.57	28.47	28.37	28.4699
0.0625	29.41	28.76	27.58	28.5732
0.0833333	27.43	27.53	27.34	27.4332
0.104167	27.35	28.72	27.21	27.7517
0.125	27.96	27.12	27.54	27.5379
0.145833	26.17	26.93	26.74	26.6114
0.166667	25.6	26.19	25.78	25.8555
0.1875	25.1	25.01	25.47	25.1925
0.208333	25	26.63	26.5	26.0327
0.229167	25.89	26	26.17	26.0197
0.25	25.97	26.87	25.21	26.0078
0.270833	25.2	25.82	26.03	25.6809
0.291667	26.35	26.23	26.43	26.3365
0.3125	27.95	27.87	27.9	27.9066
0.333333	28.32	28.66	28.43	28.4696
0.354167	28.11	28.8	28.94	28.6144
0.375	29.16	29.38	29.26	29.2665
0.395833	29.44	29.46	28.75	29.2148
0.416667	30.77	30.98	30.34	30.6955
0.4375	30.44	31.83	31.33	31.1947
0.458333	31.36	31.27	31.49	31.3732
0.479167	31.91	31.82	32.01	31.9132
0.5	32.38	33.01	34.78	33.3747
0.520833	33.98	33.15	33.91	33.6779
0.541667	32.98	33.39	34.55	33.6335
0.5625	32.3	33.44	33.3	33.0094
0.583333	33.04	32.12	32.93	32.6941
0.604167	33.25	33.7	34.11	33.6848
0.625	33.17	32.58	33.39	33.0449
0.645833	32.9	32.77	32.44	32.7028
0.666667	33.36	32.64	33.99	33.3254
0.6875	34.6	34.46	32.51	33.843
0.708333	33.79	34.21	34.51	34.1687
0.729167	30.02	31.37	31.26	30.8772
0.75	31.95	30.69	31.7	31.4419
0.770833	31.74	30.68	30.87	31.0933
0.791667	31.72	31.6	31.87	31.7298
0.8125	31.19	30.66	30.05	30.6298
0.833333	28.87	28.94	27.59	28.4598
0.854167	28.11	27.79	28.72	28.204
0.875	29.94	27.93	27.19	28.3298
0.895833	27.12	29.19	28.62	28.2964
0.916667	28.41	28.32	29.78	28.829
0.9375	27.34	29.05	27.57	27.9765
0.958333	27.93	27.91	27.73	27.8565
0.979167	28.36	29.16	27.03	28.1696
24:00	26.4	25.57	25.31	25.7558

## Sheet: Figure9
time	Temperature1	Temperature2	Temperature3	Improved data fusion algorithm	Arithmetic Mean Algorithm	Fuzzy association algorithm	Kalman filter algorithm
00:00:00	29.19	28.15	30.95	29.43	29.544	30	29.276
00:30:00	27.44	28.04	29.54	28.34	27.68	28.477	28.683
01:00:00	28.57	28.47	28.37	28.47	28.169	27.99	27.259
01:30:00	29.41	28.76	27.58	28.5833	28.58	28.294	28.821
02:00:00	27.43	27.53	27.34	27.4333	27.007	27.471	27.801
02:30:00	27.35	28.72	27.21	27.76	27.922	27.639	27.522
03:00:00	27.96	27.12	27.54	27.54	27.355	27.61	27.926
03:30:00	26.17	26.93	26.74	26.6133	27.097	26.849	26.015
04:00:00	25.6	26.19	25.78	25.8567	25.39	25.674	25.511
04:30:00	25.1	25.01	25.47	25.1933	25.453	24.718	24.858
05:00:00	25	26.63	26.5	26.0433	26.594	26.503	25.634
05:30:00	25.89	26	26.17	26.02	26.17	25.987	25.685
06:00:00	25.97	26.87	25.21	26.0167	26.716	26.308	25.963
06:30:00	25.2	25.82	26.03	25.6833	25.825	25.423	25.808
07:00:00	26.35	26.23	26.43	26.3367	26.696	26.451	26.57
07:30:00	27.95	27.87	27.9	27.9067	28.153	27.465	28.143
08:00:00	28.32	28.66	28.43	28.47	28.491	28.091	28.03
08:30:00	28.11	28.8	28.94	28.6167	29.177	28.268	29.565
09:00:00	29.16	29.38	29.26	29.2667	29.356	28.907	29.517
09:30:00	29.44	29.46	28.75	29.2167	29.505	28.759	28.784
10:00:00	30.77	30.98	30.34	30.6967	31.383	30.211	30.911
10:30:00	30.44	31.83	31.33	31.2	31.474	31.544	31.071
11:00:00	31.36	31.27	31.49	31.3733	31.335	31.315	31.53
11:30:00	31.91	31.82	32.01	31.9133	32.571	31.93	32.149
12:00:00	32.38	33.01	34.78	33.39	33.172	32.863	33.636
12:30:00	33.98	33.15	33.91	33.68	33.907	33.689	33.386
13:00:00	32.98	33.39	34.55	33.64	32.897	33.549	34.579
13:30:00	32.3	33.44	33.3	33.0133	33.184	32.799	32.064
14:00:00	33.04	32.12	32.93	32.6967	33.108	32.496	32.065
14:30:00	33.25	33.7	34.11	33.6867	33.643	33.489	32.866
15:00:00	33.17	32.58	33.39	33.0467	33.291	33.283	33.169
15:30:00	32.9	32.77	32.44	32.7033	32.146	32.508	32.496
16:00:00	33.36	32.64	33.99	33.33	33.675	32.978	32.457
16:30:00	34.6	34.46	32.51	33.8567	34.469	33.892	33.498
17:00:00	33.79	34.21	34.51	34.17	33.886	34.579	34.936
17:30:00	30.02	31.37	31.26	30.8833	31.03	31.163	30.71
18:00:00	31.95	30.69	31.7	31.4467	31.929	30.966	32.239
18:30:00	31.74	30.68	30.87	31.0967	31.558	30.608	30.352
19:00:00	31.72	31.6	31.87	31.73	31.829	32.187	30.771
19:30:00	31.19	30.66	30.05	30.6333	30.589	30.728	30.444
20:00:00	28.87	28.94	27.59	28.4667	27.826	28.616	27.665
20:30:00	28.11	27.79	28.72	28.2067	27.817	28.003	28.433
21:00:00	29.94	27.93	27.19	28.3533	28.759	28.1	28.593
21:30:00	27.12	29.19	28.62	28.31	28.261	28.055	28.076
22:00:00	28.41	28.32	29.78	28.8367	29.139	28.731	29.316
22:30:00	27.34	29.05	27.57	27.9867	28.725	27.905	28.006
23:00:00	27.93	27.91	27.73	27.8567	27.412	28.315	27.032
23:30:00	28.36	29.16	27.03	28.1833	28.571	28.432	27.831
24:00	26.4	25.57	25.31	25.76	25.674	26.036	25.058

## Sheet: Figure10
time	Temperature1	Temperature2	Temperature3
00:00:00	29.19	28.15	30.95
00:30:00	27.44	28.04	29.54
01:00:00	28.57	28.47	28.37
01:30:00	29.41	28.76	27.58
02:00:00	27.43	27.53	27.34
02:30:00	27.35	28.72	27.21
03:00:00	27.96	27.12	27.54
03:30:00	26.17	26.93	26.74
04:00:00	25.6	26.19	25.78
04:30:00	25.1	25.01	25.47
05:00:00	25	26.63	26.5
05:30:00	25.89	26	26.17
06:00:00	25.97	26.87	25.21
06:30:00	25.2	25.82	26.03
07:00:00	26.35	26.23	26.43
07:30:00	27.95	27.87	27.9
08:00:00	28.32	28.66	28.43
08:30:00	28.11	28.8	28.94
09:00:00	29.16	29.38	29.26
09:30:00	29.44	29.46	28.75
10:00:00	30.77	30.98	30.34
10:30:00	30.44	31.83	31.33
11:00:00	31.36	31.27	31.49
11:30:00	31.91	31.82	32.01
12:00:00	32.38	33.01	34.78
12:30:00	33.98	33.15	33.91
13:00:00	32.98	33.39	34.55
13:30:00	32.3	33.44	33.3
14:00:00	33.04	32.12	32.93
14:30:00	33.25	33.7	34.11
15:00:00	33.17	32.58	33.39
15:30:00	32.9	32.77	32.44
16:00:00	33.36	32.64	33.99
16:30:00	34.6	34.46	32.51
17:00:00	33.79	34.21	34.51
17:30:00	30.02	31.37	34.3
18:00:00	31.95	30.69	34.2
18:30:00	31.74	30.68	34.1
19:00:00	31.72	31.6	34
19:30:00	31.19	30.66	33.9
20:00:00	28.87	28.94	33.8
20:30:00	28.11	27.79	33.7
21:00:00	29.94	27.93	33.6
21:30:00	27.12	29.19	33.5
22:00:00	28.41	28.32	33.4
22:30:00	27.34	29.05	33.3
23:00:00	27.93	27.91	33.2
23:30:00	28.36	29.16	33.1
24:00	26.4	25.57	33

## Sheet: Figure11
time	Temperature1	Temperature2	Temperature3	Improved data fusion algorithm	Arithmetic mean Algorithm	Fuzzy association algorithm	Kalman filter algorithm
00:00:00	29.19	28.15	30.95	29.43	29.544	30	29.276
00:30:00	27.44	28.04	29.54	28.34	27.68	28.477	28.683
01:00:00	28.57	28.47	28.37	28.47	28.169	27.99	27.259
01:30:00	29.41	28.76	27.58	28.5833	28.58	28.294	28.821
02:00:00	27.43	27.53	27.34	27.4333	27.007	27.471	27.801
02:30:00	27.35	28.72	27.21	27.76	27.922	27.639	27.522
03:00:00	27.96	27.12	27.54	27.54	27.355	27.61	27.926
03:30:00	26.17	26.93	26.74	26.6133	27.097	26.849	26.015
04:00:00	25.6	26.19	25.78	25.8567	25.39	25.674	25.511
04:30:00	25.1	25.01	25.47	25.1933	25.453	24.718	24.858
05:00:00	25	26.63	26.5	26.0433	26.594	26.503	25.634
05:30:00	25.89	26	26.17	26.02	26.17	25.987	25.685
06:00:00	25.97	26.87	25.21	26.0167	26.716	26.308	25.963
06:30:00	25.2	25.82	26.03	25.6833	25.825	25.423	25.808
07:00:00	26.35	26.23	26.43	26.3367	26.696	26.451	26.57
07:30:00	27.95	27.87	27.9	27.9067	28.153	27.465	28.143
08:00:00	28.32	28.66	28.43	28.47	28.491	28.091	28.03
08:30:00	28.11	28.8	28.94	28.6167	29.177	28.268	29.565
09:00:00	29.16	29.38	29.26	29.2667	29.356	28.907	29.517
09:30:00	29.44	29.46	28.75	29.2167	29.505	28.759	28.784
10:00:00	30.77	30.98	30.34	30.6967	31.383	30.211	30.911
10:30:00	30.44	31.83	31.33	31.2	31.474	31.544	31.071
11:00:00	31.36	31.27	31.49	31.3733	31.335	31.315	31.53
11:30:00	31.91	31.82	32.01	31.9133	32.571	31.93	32.149
12:00:00	32.38	33.01	34.78	33.39	33.172	32.863	33.636
12:30:00	33.98	33.15	33.91	33.68	33.907	33.689	33.386
13:00:00	32.98	33.39	34.55	33.64	32.897	33.549	34.579
13:30:00	32.3	33.44	33.3	33.0133	33.184	32.799	32.064
14:00:00	33.04	32.12	32.93	32.6967	33.108	32.496	32.065
14:30:00	33.25	33.7	34.11	33.6867	33.643	33.489	32.866
15:00:00	33.17	32.58	33.39	33.0467	33.291	33.283	33.169
15:30:00	32.9	32.77	32.44	32.7033	32.146	32.508	32.496
16:00:00	33.36	32.64	33.99	33.33	33.675	32.978	32.457
16:30:00	34.6	34.46	32.51	33.8567	34.469	33.892	33.498
17:00:00	33.79	34.21	34.51	34.17	33.886	34.579	34.936
17:30:00	30.02	31.37	34.3	31.2	31.8473	31.7988	32.71
18:00:00	31.95	30.69	34.2	31.942	32.2476	32.2156	32.739
18:30:00	31.74	30.68	34.1	31.444	32.1419	32.111	32.352
19:00:00	31.72	31.6	34	32.037	32.4215	32.4033	32.771
19:30:00	31.19	30.66	33.9	30.835	31.8857	31.8553	32.444
20:00:00	28.87	28.94	33.8	28.673	30.4523	30.3711	30.665
20:30:00	28.11	27.79	33.7	28.522	29.7481	29.6348	29.833
21:00:00	29.94	27.93	33.6	28.857	30.401	30.3135	30.593
21:30:00	27.12	29.19	33.5	28.809	29.821	29.7082	30.076
22:00:00	28.41	28.32	33.4	29.075	29.9528	29.8657	30.116
22:30:00	27.34	29.05	33.3	28.508	29.7941	29.6942	29.606
23:00:00	27.93	27.91	33.2	28.389	29.5794	29.4829	29.732
23:30:00	28.36	29.16	33.1	28.656	30.1375	30.0704	29.831
24:00	26.4	25.57	33	26.122	28.1373	27.9616	28.258
